# Supplementary material for: Whole Genome Sequencing, Comparative Genome Analysis, and Biotechnological Potential of Emericellopsis alkalina and E. fimetaria (Bionectriaceae, Ascomycota) from the Sediment of Alkaline, Saline Lakes
Source: J Fungi (Basel). 2026 Apr 26;12(5):316. doi: 10.3390/jof12050316 (PMC13207871; doi:10.3390/jof12050316)
Supplement: Supplementary file 1 [file jof-12-00316-s001.zip]

Archive with 1 entries (1 files):
- jof-4193291-supplementary.pdf
